# Supplementary material for: Effects of Thickness Fraction Process on Physicochemical Properties, Cooking Qualities, and Sensory Characteristics of Long-Grain Rice Samples
Source: Foods. 2022 Jan 14;11(2):222. doi: 10.3390/foods11020222 (PMC8775037; doi:10.3390/foods11020222)
Supplement: Supplementary file 1 [file foods-11-00222-s001.zip]

Archive with 1 entries (1 files):
- foods-1520794-supplementary.pdf
